# Supplementary material for: A neural network-based model framework for cell-fate decisions and development
Source: Commun Biol. 2024 Mar 14;7:323. doi: 10.1038/s42003-024-05985-1 (PMC10940658; doi:10.1038/s42003-024-05985-1)
Supplement: Supplementary file 4 — Supplementary Data 1 [file 42003_2024_5985_MOESM4_ESM.xlsx]

## Sheet: Sheet1
	s-1	s-2	s-3	s-4	s-5	s-6	s-7	s-8	s-9	s-10	s-11	s-12	s-13	GATA-1	GATA-2	PU.1	SCL	Bra	Flk-1	BMP4	Runx1	VE-cadherin	c-myb	NF-E2	c-kit	EKLF	EpoR	Fli-1	tr-1	tr-2	tr-3	tr-4	tr-5	tr-6
Mesoderm	1	0	0	0	0	0	0	0	0	0	0	0	0	0	0	0	0	1	0	1	0	0	0	0	0	0	0	0	0	0	0	0	0	0
Primitive hemangioblast	0	1	0	0	0	0	0	0	0	0	0	0	0	1	0	0	1	1	1	1	0	0	0	0	0	0	0	0	0	0	0	0	0	0
Definitive hemangioblast	0	0	1	0	0	0	0	0	0	0	0	0	0	0	1	0	1	1	0	1	1	0	0	0	0	0	0	0	0	0	0	0	0	0
Definitive EC	0	0	0	1	0	0	0	0	0	0	0	0	0	0	1	0	1	0	1	0	0	1	0	0	0	0	0	0	0	0	0	0	0	0
LTR-HSC	0	0	0	0	1	0	0	0	0	0	0	0	0	0	1	0	1	0	0	0	1	0	1	0	0	0	0	0	0	0	0	0	0	0
STR-HSC	0	0	0	0	0	1	0	0	0	0	0	0	0	1	1	1	1	0	0	0	1	0	1	0	1	0	0	0	0	0	0	0	0	0
CLP	0	0	0	0	0	0	1	0	0	0	0	0	0	0	0	1	0	0	0	0	1	0	1	0	0	0	0	0	0	0	0	0	0	0
CMP	0	0	0	0	0	0	0	1	0	0	0	0	0	1	1	1	1	0	0	0	1	0	1	1	1	1	0	0	0	0	0	0	0	0
GMP	0	0	0	0	0	0	0	0	1	0	0	0	0	0	0	1	1	0	0	0	1	0	1	0	0	0	0	1	0	0	0	0	0	0
MEP	0	0	0	0	0	0	0	0	0	1	0	0	0	1	1	1	1	0	0	0	1	0	1	1	1	1	1	0	0	0	0	0	0	0
BFU-meg	0	0	0	0	0	0	0	0	0	0	1	0	0	1	0	0	1	0	0	0	1	0	0	1	0	0	0	1	0	0	0	0	0	0
BFU-E	0	0	0	0	0	0	0	0	0	0	0	1	0	1	1	0	1	0	0	0	1	0	1	1	1	1	0	1	0	0	0	0	0	0
CFU-E	0	0	0	0	0	0	0	0	0	0	0	0	1	1	0	0	1	0	0	0	1	0	1	1	1	1	0	1	0	0	0	0	0	0
Mesoderm+signal-1	1	0	0	0	0	0	0	0	0	0	0	0	0	0	0	0	0	1	0	1	0	0	0	0	0	0	0	0	1	0	0	0	0	0
Definitive hemangioblast+signal-2	0	0	1	0	0	0	0	0	0	0	0	0	0	0	1	0	1	1	0	1	1	0	0	0	0	0	0	0	0	1	0	0	0	0
LTR-HSC+signal-3	0	0	0	0	1	0	0	0	0	0	0	0	0	0	1	0	1	0	0	0	1	0	1	0	0	0	0	0	0	0	1	0	0	0
STR-HSC+signal-4	0	0	0	0	0	1	0	0	0	0	0	0	0	1	1	1	1	0	0	0	1	0	1	0	1	0	0	0	0	0	0	1	0	0
CMP+signal-5	0	0	0	0	0	0	0	1	0	0	0	0	0	1	1	1	1	0	0	0	1	0	1	1	1	1	0	0	0	0	0	0	1	0
MEP+signal-6	0	0	0	0	0	0	0	0	0	1	0	0	0	1	1	1	1	0	0	0	1	0	1	1	1	1	1	0	0	0	0	0	0	1
