# Supplementary material for: A neural network-based model framework for cell-fate decisions and development
Source: Commun Biol. 2024 Mar 14;7:323. doi: 10.1038/s42003-024-05985-1 (PMC10940658; doi:10.1038/s42003-024-05985-1)
Supplement: Supplementary file 5 — Supplementary Data 2 [file 42003_2024_5985_MOESM5_ESM.xlsx]

## Sheet: Sheet1
	s-1	s-2	s-3	s-4	s-5	CDCA3	DEPDC1	KIF2C	GPSM2	POLD3	MCM5	SLBP	CCNE2	UNG	PCNA	ANP32E	CDC25A	DTL	KIF14	DEPDC1B	MCM2	MCM6	SHCBP1	SPAG5	BARD1	CHAF1A	CHAF1B	CCNE1	CEP55	MCM3	NUSAP1	MSH2	GINS2	CKAP5	E2F2	CASP2	CASP8AP2	HIST1H4B	CDR2	IVNS1ABP	ADAMTS1	ZBTB14	ZNF207	ZMYND19	CTPS1	HIST1H2AM	PLCXD1	TREX1	CTNND1
G1	1	0	0	0	0	0	0	0	0	1	1	1	1	1	1	0	1	1	0	0	1	1	0	0	1	1	1	1	0	1	0	1	1	0	1	1	1	0	0	1	1	1	0	1	1	0	1	1	0
S	0	1	0	0	0	0	0	0	0	1	1	1	1	1	1	0	1	1	0	0	1	1	0	0	1	1	1	1	0	1	0	1	1	0	1	1	1	1	0	1	1	1	0	1	1	1	1	1	0
G2	0	0	1	0	0	1	1	1	1	0	0	0	0	0	0	1	0	0	1	1	0	0	1	1	0	0	0	0	1	0	1	0	0	1	0	0	0	0	1	0	0	0	1	0	0	0	0	0	1
M	0	0	0	1	0	1	1	1	1	0	0	0	0	0	0	1	0	0	1	1	0	0	1	1	0	0	0	0	1	0	0	0	0	1	0	0	0	0	0	0	0	0	1	0	0	0	0	0	1
apoptosis	0	0	0	0	1	0	0	0	0	0	0	0	0	0	0	0	0	0	0	0	0	0	0	0	0	0	0	0	0	0	0	0	0	0	0	0	0	0	0	0	0	0	0	0	0	0	0	0	0
G1+apoptotic signal	1	0	0	0	0	0	0	0	0	1	1	1	1	1	1	0	1	1	0	0	1	1	0	0	1	1	1	1	0	1	0	1	1	0	1	1	1	0	0	1	1	1	0	1	1	0	1	1	0
G2+apoptotic signal	0	0	1	0	0	1	1	1	1	0	0	0	0	0	0	1	0	0	1	1	0	0	1	1	0	0	0	0	1	0	1	0	0	1	0	0	0	0	1	0	0	0	1	0	0	0	0	0	1
[truncated: 5 more columns]
