# Supplementary material for: A neural network-based model framework for cell-fate decisions and development
Source: Commun Biol. 2024 Mar 14;7:323. doi: 10.1038/s42003-024-05985-1 (PMC10940658; doi:10.1038/s42003-024-05985-1)
Supplement: Supplementary file 8 — Supplementary Data 5 [file 42003_2024_5985_MOESM8_ESM.xlsx]

## Sheet: Sheet1
	s-1	s-2	s-3	s-4	s-5	s-6	s-7	s-8	s-9	s-10	s-11	s-12	lin-39	cog-1	egl-38	lin-11	lin-29	nhr-67	zmp-1	ceh-2	egl-26	dhs-31	cdh-3	egl-17	unc-53	pepm-1	pax-2	lin-3	syg-2	sqv-4	bam-2	F47B8.6	B0034.1	C55C3.5	T04B2.6	tr
early L3, P6.p VPC	1	0	0	0	0	0	0	0	0	0	0	0	1	0	0	0	0	0	0	0	0	0	0	0	0	0	0	0	0	0	0	0	0	0	0	0
mid L3, P6.p VPC daughter	0	1	0	0	0	0	0	0	0	0	0	0	1	0	0	1	1	0	0	0	0	0	0	0	0	0	0	0	0	0	0	0	0	0	0	0
late L3, P6.p VPC granddaughterE	0	0	1	0	0	0	0	0	0	0	0	0	1	1	0	1	1	0	0	0	0	0	0	1	0	0	0	0	0	0	0	0	0	0	0	0
late L3, P6.p VPC granddaughterF	0	0	0	1	0	0	0	0	0	0	0	0	1	1	0	1	1	0	0	0	0	0	0	1	0	0	0	0	0	0	0	0	0	0	0	0
early L4, P6.p VPC great granddaughterE	0	0	0	0	1	0	0	0	0	0	0	0	1	1	0	0	1	0	0	0	0	0	1	0	0	0	0	0	1	0	0	0	0	0	0	0
early L4, P6.p VPC great granddaughterF	0	0	0	0	0	1	0	0	0	0	0	0	1	1	0	0	1	0	0	0	0	0	1	0	0	0	0	0	1	0	0	0	0	0	0	0
mid L4, P6.p VPC great granddaughterE	0	0	0	0	0	0	1	0	0	0	0	0	0	1	0	0	1	0	0	0	1	0	1	0	0	0	0	0	1	1	0	0	0	0	0	0
mid L4, P6.p VPC great granddaughterF	0	0	0	0	0	0	0	1	0	0	0	0	0	1	1	0	1	0	0	0	0	0	1	0	0	0	0	1	1	1	0	0	0	0	0	0
late L4, P6.p VPC great granddaughterE	0	0	0	0	0	0	0	0	1	0	0	0	0	1	0	0	1	0	1	0	1	0	1	0	0	1	0	0	1	1	0	1	1	0	0	0
late L4, P6.p VPC great granddaughterF	0	0	0	0	0	0	0	0	0	1	0	0	0	1	1	0	1	0	0	0	0	0	1	0	0	1	0	1	1	1	1	1	1	1	0	0
adult, P6.p VPC great granddaughterE	0	0	0	0	0	0	0	0	0	0	1	0	0	1	0	0	1	0	1	0	1	0	1	0	0	1	0	0	1	1	0	1	1	0	0	0
adult, P6.p VPC great granddaughterF	0	0	0	0	0	0	0	0	0	0	0	1	0	1	1	0	1	0	0	0	0	0	1	0	0	1	0	1	1	1	1	1	1	1	0	0
mid L3, P6.p VPC daughter+signal	0	1	0	0	0	0	0	0	0	0	0	0	1	0	0	1	1	0	0	0	0	0	0	0	0	0	0	0	0	0	0	0	0	0	0	1
